# Supplementary material for: Iron Status and Gestational Diabetes—A Meta-Analysis
Source: Nutrients. 2018 May 15;10(5):621. doi: 10.3390/nu10050621 (PMC5986501; doi:10.3390/nu10050621)
Supplement: Supplementary file 1 [file nutrients-10-00621-s001.zip]

Archive with 4 entries (4 files):
- PRISMA 2009 checklist_3302018.doc
- Iron_Manuscript_4302019_TrackChanges.docx
- SupplmentalFigures_3292018.docx
- SupTable1_NOM.xlsx
