# Supplementary material for: Iron Status and Gestational Diabetes—A Meta-Analysis
Source: Nutrients. 2018 May 15;10(5):621. doi: 10.3390/nu10050621 (PMC5986501; doi:10.3390/nu10050621)
Supplement: Supplementary file 1 [file nutrients-10-00621-s001.zip › SupTable1_NOM.xlsx]

## Sheet: Sheet1
Supplementary Table 1. Study-specific Newcastle-Ottawa quality assessment
Case-control studies			Selection				Comparability			Exposure			Reviewer 1	Reviewer 2*		Reviewer
		S1	S2	S3	S4		C1		E1	E2	E3		Total	Total		Average
		Case	Case	Control	Control		Confounder		Ascertainment	Method	Non-
Author	Year	validation	representativeness	selection	validation		adjustment			case/control	response
Rawal et al.	2017	1	1	1	1		2		1	1	0		8	8		8
Afkhami-Ardekani et al.	2009	1	1	1	1		2		1	1	0		8	6		7
Al Saleh et al.	2004	1	1	1	1		0		1	1	0		6	8		7
Al Saleh et al.	2007	1	1	1	1		0		1	1	0		6	7		6.5
Amiri et al.	2013	1	1	1	1		1		1	1	0		7	7		7
Derbent et al.	2013	1	1	1	1		0		1	1	0		6	8		7
Gungor et al.	2007	1	1	1	1		0		1	1	0		6	7		6.5
Javadian et al.	2014	1	1	1	1		0		1	1	0		6	8		7
Kaygusuz et al.	2013	1	1	1	1		2		1	1	0		8	8		8
Ozyer et al.	2014	1	1	0	1		2		1	1	0		7	8		7.5
Sharifi et al.	2010	1	1	1	1		2		1	1	0		8	8		8
Wang et al.	2002	1	1	0	0		1		1	1	0		5	6		5.5
Akhlaghi et al.	2012	1	1	1	1		0		1	1	0		6	7		6.5
Bowers et al.	2016	1	1	1	1		2		1	1	0		8	8		8
Bo et al.	2009	1	1	1	1		2		1	1	0		8	8		8
Palma et al.	2008	1	1	1	1		2		1	1	0		8	8		8
Cohort studies			Selection				Comparability			Outcome			Reviewer 1	Reviewer 2		Reviewer
		S1	S2	S3	S4		C1		O1	O2	O3		Total	Total		Average
		Exposed	Non-exposed	Exposure	Outcome				Outcome	Follow	Losses
		representativeness	Selection	ascertainment	baseline				assessment	up	follow-up
Marí-Sanchis et al.	2017	1	1	1	1		2		1	0	0		7	8		7.5
Behboudi-Gandevani et al.	2013	1	1	1	1		2		1	1	1		9	8		8.5
Bowers et al.	2011	1	1	1	1		2		1	0	1		8	8		8
Chen et al.	2006	1	1	1	1		2		1	1	1		9	9		9
Darling et al.	2016	1	1	1	1		2		1	0	0		7	7		7
Helin et al.	2012	1	1	1	1		2		1	1	1		9	9		9
Khambalia et al.	2015	1	1	1	1		2		1	1	1		9	7		8
Qiu et al.	2011	1	1	1	1		2		1	1	1		9	9		9
Soheilykhah et al.	2017	1	1	1	1		2		1	1	1		9	9		9
Soubasi et al.	2010	1	1	1	0		0		1	1	1		6	6		6
Tarim et al.	2004	1	1	1	1		2		1	1	1		9	8		8.5
Zein et al.	2015	1	1	1	1		2		1	0	0		7	8		7.5
Chan et al.	2009	1	1	1	1		0		1	1	1		7	8		7.5
Pan et al.	2013	1	1	1	1		2		1	1	1		9	8		8.5
Lao et al.	2001	1	1	1	1		0		1	1	0		6	8		7
Lao et al.	2002	1	1	1	1		2		1	1	1		9	9		9
Tan et al.	2011	1	1	1	1		2		1	1	1		9	9		9
Legend: A minimum number of one star (i.e. asterisk) is awarded within category “Selection“, and a maximum of two stars within “Comparability“.
Answers “a“ and/or “b“ within the sub-categories S1-S4, C1, E1-E3, and O1-O3 meet the requirement for a star. Sub-categories evaluate
definitions and selection of cases and controls, representation and selection of cohorts, ascertainment of exposure, and outcome.
* Reviewer 2 invidiual scores not shown
